# Supplementary material for: Development and Evaluation of a Robust Sandwich Immunoassay System Detecting Serum WFA-Reactive IgA1 for Diagnosis of IgA Nephropathy
Source: Int J Mol Sci. 2022 May 5;23(9):5165. doi: 10.3390/ijms23095165 (PMC9104065; doi:10.3390/ijms23095165)
Supplement: Supplementary file 1 [file ijms-23-05165-s001.zip]

Archive with 1 entries (1 files):
- ijms-1681210-supplementary.pdf
